# Supplementary material for: A combined biomarker panel shows improved sensitivity for the early detection of ovarian cancer allowing the identification of the most aggressive type II tumours
Source: Br J Cancer. 2017 Jun 29;117(5):666–74. doi: 10.1038/bjc.2017.199 (PMC5572165; doi:10.1038/bjc.2017.199)
Supplement: Supplementary Table S3 [file bjc2017199x4.xlsx]

## Sheet: sensSpec_withPvals_1yrBin
	CA125				IGFBP2				SHBG				LCAT				CA125 | IGFBP2				CA125 | SHBG				CA125 | LCAT				CA125 | IGFBP2 | SHBG				CA125 | LCAT | IGFBP2				CA125 | LCAT | SHBG				All
COMP	FACTOR	Sens	Spec	Auc	Sens2	Spec3	Auc4	McNemar p-value	Sens5	Spec6	Auc7	McNemar p-value8	Sens9	Spec10	Auc11	McNemar p-value12	Sens13	Spec14	Auc15	McNemar p-value16	Sens17	Spec18	Auc19	McNemar p-value20	Sens21	Spec22	Auc23	McNemar p-value24	Sens25	Spec26	Auc27	McNemar p-value28	Sens29	Spec30	Auc31	McNemar p-value32	Sens33	Spec34	Auc35	McNemar p-value36	Sens37	Spec38	Auc39	McNemar p-value40
Type-I	<1yr	0.176471	1	0.588235	0.0882353	1	0.544118	0.317311	0.0294118	0.885714	0.457563	0.0587817	0.0882353	1	0.544118	0.317311	0.264706	1	0.632353	0.0832645	0.205882	0.885714	0.545798	0.317311	0.264706	1	0.632353	0.0832645	0.294118	0.885714	0.589916	0.0455003	0.352941	1	0.676471	0.0143059	0.294118	0.885714	0.589916	0.0455003	0.382353	0.885714	0.634034	0.00815097
Type-I	1-2yr	0.0434783	1	0.521739	0.0869565	1	0.543478	0.563703	0.0434783	0.931034	0.487256	1	0.0869565	0.931034	0.508996	0.563703	0.130435	1	0.565217	0.157299	0.0869565	0.931034	0.508996	0.317311	0.130435	0.931034	0.530735	0.157299	0.173913	0.931034	0.552474	0.0832645	0.217391	0.931034	0.574213	0.0455003	0.173913	0.862069	0.517991	0.0832645	0.26087	0.862069	0.561469	0.0253473
Type-I	2-3yr	0.130435	1	0.565217	0.0434783	0.861111	0.452295	0.317311	0	1	0.5	NA	0	0.972222	0.486111	0.0832645	0.173913	0.861111	0.517512	0.317311	0.130435	1	0.565217	NA	0.130435	0.972222	0.551329	NA	0.173913	0.861111	0.517512	0.317311	0.173913	0.833333	0.503623	0.317311	0.130435	0.972222	0.551329	NA	0.173913	0.833333	0.503623	0.317311
Type-I	3-4yr	0	1	0.5	0.0714286	0.9375	0.504464	NA	0	1	0.5	NA	0	0.96875	0.484375	NA	0.0714286	0.9375	0.504464	NA	0	1	0.5	NA	0	0.96875	0.484375	NA	0.0714286	0.9375	0.504464	NA	0.0714286	0.9375	0.504464	NA	0	0.96875	0.484375	NA	0.0714286	0.9375	0.504464	NA
Type-I	4yr>	0.0344828	1	0.517241	0.137931	0.953488	0.54571	0.179712	0.0344828	0.930233	0.482358	1	0.0689655	0.883721	0.476343	0.563703	0.172414	0.953488	0.562951	0.0455003	0.0689655	0.930233	0.499599	0.317311	0.103448	0.883721	0.493585	0.157299	0.206897	0.906977	0.556937	0.0253473	0.206897	0.837209	0.522053	0.0253473	0.137931	0.813953	0.475942	0.0832645	0.241379	0.790698	0.516038	0.0143059
Type-II	<1yr	0.448276	1	0.724138	0.0689655	1	0.534483	1.59925e-05	0.0172414	0.885714	0.451478	5.73303e-07	0.0689655	1	0.534483	7.09791e-06	0.482759	1	0.741379	0.157299	0.448276	0.885714	0.666995	NA	0.465517	1	0.732759	0.317311	0.482759	0.885714	0.684236	0.157299	0.482759	1	0.741379	0.157299	0.465517	0.885714	0.675616	0.317311	0.482759	0.885714	0.684236	0.157299
Type-II	1-2yr	0.05	1	0.525	0.1	1	0.55	0.414216	0	0.931034	0.465517	0.157299	0.025	0.931034	0.478017	0.563703	0.15	1	0.575	0.0455003	0.05	0.931034	0.490517	NA	0.075	0.931034	0.503017	0.317311	0.15	0.931034	0.540517	0.0455003	0.175	0.931034	0.553017	0.0253473	0.075	0.862069	0.468534	0.317311	0.175	0.862069	0.518534	0.0253473
Type-II	2-3yr	0	1	0.5	0.172414	0.861111	0.516762	NA	0.0689655	1	0.534483	NA	0	0.972222	0.486111	NA	0.172414	0.861111	0.516762	NA	0.0689655	1	0.534483	NA	0	0.972222	0.486111	NA	0.206897	0.861111	0.534004	NA	0.172414	0.833333	0.502874	NA	0.0689655	0.972222	0.520594	NA	0.206897	0.833333	0.520115	NA
Type-II	3-4yr	0	1	0.5	0.047619	0.9375	0.49256	NA	0.047619	1	0.52381	NA	0.0952381	0.96875	0.531994	NA	0.047619	0.9375	0.49256	NA	0.047619	1	0.52381	NA	0.0952381	0.96875	0.531994	NA	0.0952381	0.9375	0.516369	NA	0.0952381	0.9375	0.516369	NA	0.142857	0.96875	0.555804	NA	0.142857	0.9375	0.540179	NA
Type-II	4yr>	0.0178571	1	0.508929	0.0714286	0.953488	0.512458	0.179712	0.0178571	0.930233	0.474045	1	0.0178571	0.883721	0.450789	1	0.0892857	0.953488	0.521387	0.0455003	0.0357143	0.930233	0.482973	0.317311	0.0357143	0.883721	0.459718	0.317311	0.107143	0.906977	0.50706	0.0253473	0.107143	0.837209	0.472176	0.0253473	0.0535714	0.813953	0.433762	0.157299	0.125	0.790698	0.457849	0.0143059
All OC	<1yr	0.347826	1	0.673913	0.076087	1	0.538043	2.38124e-05	0.0217391	0.885714	0.453727	1.13727e-07	0.076087	1	0.538043	1.34937e-05	0.402174	1	0.701087	0.0253473	0.358696	0.885714	0.622205	0.317311	0.391304	1	0.695652	0.0455003	0.413043	0.885714	0.649379	0.0143059	0.434783	1	0.717391	0.00467773	0.402174	0.885714	0.643944	0.0253473	0.445652	0.885714	0.665683	0.0026998
All OC	1-2yr	0.047619	1	0.52381	0.0952381	1	0.547619	0.317311	0.015873	0.931034	0.473454	0.317311	0.047619	0.931034	0.489327	1	0.142857	1	0.571429	0.0143059	0.0634921	0.931034	0.497263	0.317311	0.0952381	0.931034	0.513136	0.0832645	0.15873	0.931034	0.544882	0.00815097	0.190476	0.931034	0.560755	0.0026998	0.111111	0.862069	0.48659	0.0455003	0.206349	0.862069	0.534209	0.0015654
All OC	2-3yr	0.0576923	1	0.528846	0.115385	0.861111	0.488248	0.317311	0.0384615	1	0.519231	0.654721	0	0.972222	0.486111	0.0832645	0.173077	0.861111	0.517094	0.0143059	0.0961538	1	0.548077	0.157299	0.0576923	0.972222	0.514957	NA	0.192308	0.861111	0.526709	0.00815097	0.173077	0.833333	0.503205	0.0143059	0.0961538	0.972222	0.534188	0.157299	0.192308	0.833333	0.512821	0.00815097
All OC	3-4yr	0	1	0.5	0.0571429	0.9375	0.497321	NA	0.0285714	1	0.514286	NA	0.0571429	0.96875	0.512946	NA	0.0571429	0.9375	0.497321	NA	0.0285714	1	0.514286	NA	0.0571429	0.96875	0.512946	NA	0.0857143	0.9375	0.511607	NA	0.0857143	0.9375	0.511607	NA	0.0857143	0.96875	0.527232	NA	0.114286	0.9375	0.525893	NA
All OC	4yr>	0.0235294	1	0.511765	0.0941176	0.953488	0.523803	0.0577796	0.0235294	0.930233	0.476881	1	0.0352941	0.883721	0.459508	0.654721	0.117647	0.953488	0.535568	0.00467773	0.0470588	0.930233	0.488646	0.157299	0.0588235	0.883721	0.471272	0.0832645	0.141176	0.906977	0.524077	0.0015654	0.141176	0.837209	0.489193	0.0015654	0.0823529	0.813953	0.448153	0.0253473	0.164706	0.790698	0.477702	0.000532006
